# Supplementary material for: Topical Application of Antrodia cinnamomea Ointment in Diabetic Wound Healing
Source: Life (Basel). 2022 Mar 30;12(4):507. doi: 10.3390/life12040507 (PMC9027955; doi:10.3390/life12040507)
Supplement: Supplementary file 1 [file life-12-00507-s001.zip]

Archive with 1 entries (1 files):
- life-1596922-supplementary.pdf
